# Supplementary material for: Multi-omics reveal mechanisms of high enteral starch diet mediated colonic dysbiosis via microbiome-host interactions in young ruminant
Source: Microbiome. 2024 Feb 24;12:38. doi: 10.1186/s40168-024-01760-w (PMC10893732; doi:10.1186/s40168-024-01760-w)
Supplement: Supplementary file 2 — Additional file 1: Table S1. Ingredient and chemical composition of the basal diet. Table S2. The specific primers for the qPCR of β-Actin and tested mRNAs. Table S3. Effects of different hindgut enteral starch diets on the rumen fermentation parameters in growing goats. Table S4. The origin of metabolites. Figure S1. The flow chart of the present study. Figure S2. Fecal evaluation system for dairy goats. Figure S3. The dry matter intake (DMI) and content of luminal nutrients (n = 20 for DMI, and n = 8 for luminal content of nutrients). Figure S4. The gene expression of colonic bile acids receptors (n = 6). Figure S5. Spearman correlation among the host phenotypes, nutrients, microbes, and microbial functions. [file 40168_2024_1760_MOESM1_ESM.zip]

Archive with 2 entries (2 files):
- Supplementary materials second revison.docx
- Table.S4 metabolite origin.xlsx
