# Supplementary material for: Multi-omics reveal mechanisms of high enteral starch diet mediated colonic dysbiosis via microbiome-host interactions in young ruminant
Source: Microbiome. 2024 Feb 24;12:38. doi: 10.1186/s40168-024-01760-w (PMC10893732; doi:10.1186/s40168-024-01760-w)
Supplement: Supplementary file 2 — Additional file 1: Table S1. Ingredient and chemical composition of the basal diet. Table S2. The specific primers for the qPCR of β-Actin and tested mRNAs. Table S3. Effects of different hindgut enteral starch diets on the rumen fermentation parameters in growing goats. Table S4. The origin of metabolites. Figure S1. The flow chart of the present study. Figure S2. Fecal evaluation system for dairy goats. Figure S3. The dry matter intake (DMI) and content of luminal nutrients (n = 20 for DMI, and n = 8 for luminal content of nutrients). Figure S4. The gene expression of colonic bile acids receptors (n = 6). Figure S5. Spearman correlation among the host phenotypes, nutrients, microbes, and microbial functions. [file 40168_2024_1760_MOESM1_ESM.zip › Table.S4 metabolite origin.xlsx]

## Sheet: Sheet1
Name	HMDBID	KEGGID	Origin	Links
(-)-Riboflavin	Unknow	Unknow	Unknow	Unknow
(+-)8,9-DHET	Unknow	Unknow	Unknow	Unknow
(2E,6E)-Farnesol	Unknow	Unknow	Unknow	Unknow
(3-Carboxypropyl)trimethylammonium cation	Unknow	Unknow	Unknow	Unknow
(4Z,7Z,10Z,13Z,16Z,19Z)-4,7,10,13,1 6,19-Docosahexaenoic acid	Unknow	Unknow	Unknow	Unknow
(R)-2-Hydroxycaprylic acid	Unknow	Unknow	Unknow	Unknow
(S)-(-)-Citronellic acid	HMDB0035837	C16462	Microbiota; Food related	Microbiota(KEGG:C16462); Food related(FooDB:FDB014607 HMDB:HMDB0035837)
(S)-2-Hydroxyglutarate	HMDB0000694	C03196	Microbiota; Food related	Microbiota(BIGG:S2hglut KEGG:C03196); Food related(FooDB:FDB022185 HMDB:HMDB0000694 T3DB:T3D4247)
.beta.-Cyano-L-alanine	Unknow	Unknow	Unknow	Unknow
.beta.-Homoproline	Unknow	Unknow	Unknow	Unknow
.gamma.-L-Glu-.epsilon.-L-Lys	Unknow	Unknow	Unknow	Unknow
1,2-Benzenedicarboxylic acid	Unknow	Unknow	Unknow	Unknow
1,2-dioleoyl-sn-glycero-3-phosphatidylcholine	Unknow	Unknow	Unknow	Unknow
1,2-Distearoyl-sn-glycerol 3-phosphate	Unknow	Unknow	Unknow	Unknow
1,3,5(10)-Estratrien-3,17.beta.-diol 17-glucosiduronate	Unknow	Unknow	Unknow	Unknow
1,4-Dihydroxybenzene	Unknow	Unknow	Unknow	Unknow
11-Keto-.beta.-boswellic acid	Unknow	Unknow	Unknow	Unknow
13(S)-HODE	Unknow	Unknow	Unknow	Unknow
15-keto-PGE1	Unknow	Unknow	Unknow	Unknow
16-Hydroxypalmitic acid	HMDB0006294	C18218	Food related	Food related(FooDB:FDB001611 HMDB:HMDB0006294)
1-Aminocyclopropanecarboxylic acid	HMDB0036458	C01234	Microbiota; Food related; Drug related	Microbiota(BIGG:1acpc KEGG:C01234); Food related(FooDB:FDB030242 HMDB:HMDB0036458); Drug related(DrugBank:DB02085)
1-Deoxy-D-xylulose 5-phosphate	HMDB0001213	C11437	Microbiota; Food related; Drug related	Microbiota(BIGG:dxyl5p ChEBI:16493 HMDB:HMDB0001213 KEGG:C11437); Food related(FooDB:FDB022494 HMDB:HMDB0001213); Drug related(DrugBank:DB02496)
1-Eicosatrienoyl-sn-glycero-3-phosphoethanolamine	Unknow	Unknow	Unknow	Unknow
1-Methyladenosine	HMDB0003331	C02494	Food related	Food related(FooDB:FDB021791)
1-methylguanosine	HMDB0001563	C04545	Food related	Food related(FooDB:FDB022690)
1-Methylnicotinamide	HMDB0000699	C02918	Host; Microbiota; Food related; Drug related	Microbiota(BIGG:1mncam ChEBI:16797 KEGG:C02918); Food related(FooDB:FDB022188); Drug related(DrugBank:DB11710)
1-Methylpseudouridine	Unknow	Unknow	Unknow	Unknow
1-Methylxanthine	HMDB0010738	C16358	Host; Microbiota; Food related	Microbiota(KEGG:C16358); Food related(FooDB:FDB027885)
1-Myristoyl-sn-glycero-3-phosphocholine	Unknow	Unknow	Unknow	Unknow
1-O-(cis-9-Octadecenyl)-2-O-acetyl-sn-glycero-3-phosphocholine	Unknow	Unknow	Unknow	Unknow
1-Oleoyl-L-.alpha.-lysophosphatidic acid	Unknow	Unknow	Unknow	Unknow
1-Oleoyl-sn-glycero-3-phosphocholine	Unknow	Unknow	Unknow	Unknow
1-Palmitoyl-2-hydroxy-sn-glycero-3-phosphoethanolamine	Unknow	Unknow	Unknow	Unknow
1-Palmitoyl-2-oleoyl-phosphatidylglycerol	Unknow	Unknow	Unknow	Unknow
1-Palmitoyl-2-oleoyl-sn-glycero-3-phosphoethanolamine	Unknow	Unknow	Unknow	Unknow
1-Palmitoylglycerol	Unknow	Unknow	Unknow	Unknow
1-Palmitoyl-sn-glycero-3-phosphocholine	Unknow	Unknow	Unknow	Unknow
1-Stearoyl-2-hydroxy-sn-glycero-3-phosphocholine	Unknow	Unknow	Unknow	Unknow
1-Stearoyl-2-hydroxy-sn-glycero-3-phosphoethanolamine	Unknow	Unknow	Unknow	Unknow
1-Stearoyl-2-oleoyl-sn-glycerol 3-phosphocholine (SOPC)	HMDB0000564	C00157	Host; Microbiota; Food related; Drug related	Microbiota(KEGG:C00157); Food related(FooDB:FDB022121 HMDB:HMDB0000564); Drug related(DrugBank:DB09114)
1-Stearoyl-rac-glycerol	Unknow	Unknow	Unknow	Unknow
1-Stearoyl-sn-glycerol 3-phosphocholine	Unknow	Unknow	Unknow	Unknow
2(1H)-Pyridinone	Unknow	Unknow	Unknow	Unknow
2,2-Dimethylsuccinic acid	Unknow	Unknow	Unknow	Unknow
20-HETE	Unknow	Unknow	Unknow	Unknow
25-hydroxyvitamin D3	HMDB0003550	C01561	Host; Microbiota; Food related; Drug related	Microbiota(KEGG:C01561); Food related(FooDB:FDB021782 HMDB:HMDB0003550 T3DB:T3D2694); Drug related(DrugBank:DB00146 T3DB:T3D2694)
2'-Deoxyadenosine 5'-monophosphate (dAMP)	Unknow	Unknow	Unknow	Unknow
2'-Deoxycytidine 5'-monophosphate (dCMP)	Unknow	Unknow	Unknow	Unknow
2-Deoxy-D-glucose 6-phosphate	Unknow	Unknow	Unknow	Unknow
2'-Deoxy-D-ribose	Unknow	Unknow	Unknow	Unknow
2'-Deoxyinosine	Unknow	Unknow	Unknow	Unknow
2'-Deoxyuridine	Unknow	Unknow	Unknow	Unknow
2-Hydroxy-3-methylbutyric acid	HMDB0000407	NA	Food related	Food related(FooDB:FDB022023 HMDB:HMDB0000407)
2-Hydroxyadenine	HMDB0000403	NA	Food related	Food related(FooDB:FDB022019)
2-hydroxy-butanoic acid	Unknow	Unknow	Unknow	Unknow
2-Hydroxyphenylacetic acid	HMDB0000669	C05852	Host; Microbiota; Food related	Microbiota(BIGG:2hyoxplac ChEBI:28478 HMDB:HMDB0000669 KEGG:C05852); Food related(FooDB:FDB012331 HMDB:HMDB0000669)
2-Methyl-3-hydroxybutyric acid	HMDB0000354	NA	Food related	Food related(FooDB:FDB021977 HMDB:HMDB0000354)
2-Methylbenzoic acid	Unknow	Unknow	Unknow	Unknow
2-Methylbutyroylcarnitine	Unknow	Unknow	Unknow	Unknow
2-Oleoyl-1-stearoyl-sn-glycero-3-phosphoserine	Unknow	Unknow	Unknow	Unknow
2'-O-methylcytidine	Unknow	Unknow	Unknow	Unknow
2'-O-methylguanosine	Unknow	Unknow	Unknow	Unknow
2'-O-methylinosine	Unknow	Unknow	Unknow	Unknow
2-Oxoadipic acid	HMDB0000225	C00322	Host; Microbiota; Food related	Microbiota(BIGG:2oxoadp ChEBI:15753 KEGG:C00322); Food related(FooDB:FDB003362 HMDB:HMDB0000225 T3DB:T3D4257)
3-(3-Hydroxyphenyl)propanoic acid	HMDB0000375	C11457	Microbiota; Food related	Microbiota(BIGG:3hpppn ChEBI:1427 HMDB:HMDB0000375 KEGG:C11457); Food related(FooDB:FDB021993)
3,3',4,5'-Tetrahydroxy-trans-stilbene	Unknow	Unknow	Unknow	Unknow
3,3-Dimethylacrylic acid	Unknow	Unknow	Unknow	Unknow
3,3-Dimethylglutaric acid	Unknow	Unknow	Unknow	Unknow
3',5'-Cyclic guanosine monophosphate	Unknow	Unknow	Unknow	Unknow
3.alpha.-Mannobiose	Unknow	Unknow	Unknow	Unknow
3-Aminobutanoic acid	HMDB0031654	NA	Microbiota; Food related	Microbiota(BIGG:3amba); Food related(FooDB:FDB008314 HMDB:HMDB0031654)
3-Cyano-L-alanine	Unknow	Unknow	Unknow	Unknow
3-Deoxy-2-keto-6-phosphogluconic acid	HMDB0001376	C04442	Microbiota; Food related	Microbiota(BIGG:2ddg6p ChEBI:15925 HMDB:HMDB0001376 KEGG:C04442); Food related(FooDB:FDB022588)
3-Hydroxycapric acid	HMDB0002203	NA	Food related	Food related(FooDB:FDB022904)
3-Hydroxydodecanoic acid	HMDB0000387	NA	Microbiota; Food related	Microbiota(HMDB:HMDB0000387); Food related(FooDB:FDB022005 HMDB:HMDB0000387)
3-Indolepropionic acid	Unknow	Unknow	Unknow	Unknow
3-Methoxy-4-hydroxyphenylethyleneglycol	HMDB0001490	C05594	Host; Microbiota; Food related	Microbiota(KEGG:C05594); Food related(FooDB:FDB030440 HMDB:HMDB0001490)
3-Methoxy-4-Hydroxyphenylglycol Sulfate	HMDB0003332	NA	Food related	Food related(FooDB:FDB023144)
3-Methyladipic acid	HMDB0000555	NA	Food related	Food related(FooDB:FDB022115 HMDB:HMDB0000555)
3-Methylglutaric acid	Unknow	Unknow	Unknow	Unknow
3-Methylxanthine	HMDB0001886	C16357	Microbiota; Food related	Microbiota(KEGG:C16357); Food related(FooDB:FDB022724)
3'-O-methylguanosine	Unknow	Unknow	Unknow	Unknow
3'-O-Methylinosine	Unknow	Unknow	Unknow	Unknow
3-Phenylpropanoic acid	HMDB0000764	C05629	Microbiota; Food related; Drug related	Microbiota(BIGG:pppn ChEBI:28631 HMDB:HMDB0000764 KEGG:C05629); Food related(FooDB:FDB008271 HMDB:HMDB0000764); Drug related(DrugBank:DB02024)
3-Phosphoserine	HMDB0000272	C01005	Host; Microbiota; Food related; Drug related	Microbiota(BIGG:pser__L ChEBI:15811 KEGG:C01005); Food related(FooDB:FDB021926); Drug related(DrugBank:DB04522)
4-Aminobutyric acid	HMDB0000112	C00334	Host; Microbiota; Food related; Drug related; Environment	Microbiota(BIGG:4abut ChEBI:16865,30566 HMDB:HMDB0000112 KEGG:C00334,D00058); Food related(FooDB:FDB030489 HMDB:HMDB0000112 T3DB:T3D4250); Drug related(DrugBank:DB02530 KEGG:C00334,D00058); Environment(HMDB:HMDB0000112)
4-Androsten-17.beta.-ol-3-one glucosiduronate	Unknow	Unknow	Unknow	Unknow
4-Guanidinobutyric acid	HMDB0003464	C01035	Host; Microbiota; Food related	Microbiota(BIGG:4gudbutn ChEBI:15728 KEGG:C01035); Food related(FooDB:FDB005408 HMDB:HMDB0003464)
4-Hexen-1-ol, (E)-	Unknow	Unknow	Unknow	Unknow
4-Hydroxy-3-methylbenzoic acid	HMDB0004815	NA	Food related	Food related(FooDB:FDB023425)
4-Hydroxybenzoate	HMDB0000500	C00156	Host; Microbiota; Food related; Drug related	Microbiota(BIGG:4hbz ChEBI:17879,30763 HMDB:HMDB0000500 KEGG:C00156); Food related(FooDB:FDB010508 HMDB:HMDB0000500); Drug related(DrugBank:DB04242)
4-Hydroxybutanoic acid lactone	Unknow	Unknow	Unknow	Unknow
4-Hydroxycinnamic acid	HMDB0002035	C00811	Microbiota; Food related; Drug related	Microbiota(BIGG:T4hcinnm HMDB:HMDB0002035 KEGG:C00811); Food related(FooDB:FDB002593 HMDB:HMDB0002035); Drug related(DrugBank:DB04066)
4-Pyridoxic acid	HMDB0000017	C00847	Host; Microbiota; Food related	Microbiota(KEGG:C00847); Food related(FooDB:FDB021874)
4-thiouridine	Unknow	Unknow	Unknow	Unknow
5,2'-O-dimethylcytidine	Unknow	Unknow	Unknow	Unknow
5-Aminopentanoic acid	HMDB0003355	C00431	Microbiota; Food related	Microbiota(BIGG:5aptn HMDB:HMDB0003355 KEGG:C00431); Food related(FooDB:FDB023151)
5-Hydroxyhexanoic acid	HMDB0000525	NA	Microbiota; Food related	Microbiota(HMDB:HMDB0000525); Food related(FooDB:FDB022093 HMDB:HMDB0000525)
5-Hydroxyindoleacetate	HMDB0000763	C05635	Host; Microbiota; Food related	Microbiota(HMDB:HMDB0000763 KEGG:C05635); Food related(FooDB:FDB001403 HMDB:HMDB0000763)
5-Hydroxymethylcytidine	Unknow	Unknow	Unknow	Unknow
5-L-Glutamyl-L-alanine	HMDB0006248	C03740	Host; Microbiota; Food related	Microbiota(BIGG:gluala ChEBI:50619 KEGG:C03740); Food related(FooDB:FDB023860)
5-Methylcytidine	HMDB0000982	NA	Food related	Food related(FooDB:FDB022351)
5-Methylcytosine	HMDB0002894	C02376	Microbiota; Food related	Microbiota(BIGG:5mcsn KEGG:C02376); Food related(FooDB:FDB004432 HMDB:HMDB0002894)
5'-O-methylthymidine	Unknow	Unknow	Unknow	Unknow
6k-PGF1alpha-d4	Unknow	Unknow	Unknow	Unknow
7,8-Dihydro-.alpha.-ionone	Unknow	Unknow	Unknow	Unknow
7-Oxocholesterol	Unknow	Unknow	Unknow	Unknow
7Z, 10Z, 13Z, 16Z, 19Z-Docosapentaenoic acid	Unknow	Unknow	Unknow	Unknow
Acamprosate	HMDB0014797	D07058	Drug related; Environment	Drug related(DrugBank:DB00659 KEGG:D07058 T3DB:T3D2853); Environment(T3DB:T3D2853)
Acetic acid, phenyl ester	Unknow	Unknow	Unknow	Unknow
Acetylcarnitine	HMDB0000201	C02571	Microbiota; Food related; Drug related	Microbiota(BIGG:acrn ChEBI:15960,57589); Food related(FooDB:FDB093666 HMDB:HMDB0000201); Drug related(DrugBank:DB08842)
Acetylcholine	HMDB0000895	C01996	Host; Microbiota; Food related; Drug related	Microbiota(HMDB:HMDB0000895 KEGG:C01996); Food related(FooDB:FDB012191 HMDB:HMDB0000895); Drug related(DrugBank:DB03128)
Acetyl-DL-Leucine	HMDB0011756	C02710	Food related; Drug related	Food related(FooDB:FDB028426); Drug related(DrugBank:DB16956)
Acetylvalerenolic acid	Unknow	Unknow	Unknow	Unknow
Adenine	HMDB0000034	C00147	Host; Microbiota; Food related; Drug related	Microbiota(BIGG:ade ChEBI:16708 KEGG:C00147,D00034); Food related(FooDB:FDB012266 HMDB:HMDB0000034 T3DB:T3D4279); Drug related(DrugBank:DB00173 KEGG:C00147,D00034 T3DB:T3D4279)
Adenosine	HMDB0000050	C00212	Host; Microbiota; Food related; Drug related; Environment	Microbiota(BIGG:adn ChEBI:16335 KEGG:C00212,D00045); Food related(FooDB:FDB003554 HMDB:HMDB0000050 T3DB:T3D4275); Drug related(DrugBank:DB00640 KEGG:C00212,D00045 T3DB:T3D4275); Environment(HMDB:HMDB0000050)
Adenosine 2',3'-cyclic monophosphate	Unknow	Unknow	Unknow	Unknow
Adenosine 3',5'-cyclic phosphate (cAMP)	Unknow	Unknow	Unknow	Unknow
Adenosine 3'-monophosphate	Unknow	Unknow	Unknow	Unknow
Adynerin	Unknow	Unknow	Unknow	Unknow
Ala-His	Unknow	Unknow	Unknow	Unknow
Ala-Leu	Unknow	Unknow	Unknow	Unknow
Ala-Lys	Unknow	Unknow	Unknow	Unknow
Ala-Phe	Unknow	Unknow	Unknow	Unknow
Ala-Pro	Unknow	Unknow	Unknow	Unknow
Ala-Thr	Unknow	Unknow	Unknow	Unknow
all cis-(6,9,12)-Linolenic acid	Unknow	Unknow	Unknow	Unknow
Allantoin	HMDB0000462	C01551	Microbiota; Food related; Drug related; Environment	Microbiota(BIGG:alltn ChEBI:15676 HMDB:HMDB0000462); Food related(FooDB:FDB001613 HMDB:HMDB0000462 T3DB:T3D4936); Drug related(DrugBank:DB11100 KEGG:C01551,D00121); Environment(HMDB:HMDB0000462 T3DB:T3D4936)
Allopurinol riboside	HMDB0000481	Unknow	Food related	Food related(FooDB:FDB022067)
Alpha-D-Glucose	HMDB0003345	C00267	Host; Microbiota; Food related	Microbiota(BIGG:glc__aD KEGG:C00267); Food related(FooDB:FDB011829 HMDB:HMDB0003345)
alpha-D-Glucose 1-phosphate	Unknow	Unknow	Unknow	Unknow
alpha-hydroxy myristic acid	Unknow	Unknow	Unknow	Unknow
alpha-ketoglutarate	HMDB0000208	C00026	Host; Microbiota; Food related; Drug related	Microbiota(BIGG:akg ChEBI:16810,30915 HMDB:HMDB0000208 KEGG:C00026); Food related(FooDB:FDB003361 HMDB:HMDB0000208); Drug related(DrugBank:DB08845)
alpha-ketoisovaleric acid	HMDB0000019	C00141	Host; Microbiota; Food related; Drug related	Microbiota(BIGG:3mob ChEBI:11851,16530 KEGG:C00141); Food related(FooDB:FDB012250 HMDB:HMDB0000019 T3DB:T3D4425); Drug related(DrugBank:DB04074)
alpha-Linolenic acid	HMDB0001388	C06427	Host; Microbiota; Food related; Drug related; Environment	Microbiota(BIGG:lnlnca KEGG:C06427); Food related(FooDB:FDB012462 HMDB:HMDB0001388 T3DB:T3D4812); Drug related(DrugBank:DB00132 T3DB:T3D4812); Environment(HMDB:HMDB0001388 T3DB:T3D4812)
alpha-Tocopherol (Vitamin E)	HMDB0001893	C02477	Microbiota; Food related; Drug related; Environment	Microbiota(BIGG:avite1 KEGG:C02477); Food related(FooDB:FDB000565 HMDB:HMDB0001893 T3DB:T3D2700); Drug related(DrugBank:DB00163 T3DB:T3D2700); Environment(HMDB:HMDB0001893 T3DB:T3D2700)
Anthranilic acid (Vitamin L1)	Unknow	Unknow	Unknow	Unknow
Apigenin	HMDB0002124	C01477	Microbiota; Food related; Drug related	Microbiota(ChEBI:18388 KEGG:C01477); Food related(FooDB:FDB002798 HMDB:HMDB0002124 T3DB:T3D4888); Drug related(DrugBank:DB07352)
Arachidic acid	HMDB0002212	C06425	Host; Microbiota; Food related; Environment	Microbiota(BIGG:arach KEGG:C06425); Food related(FooDB:FDB004028 HMDB:HMDB0002212); Environment(HMDB:HMDB0002212)
Arachidonic Acid (peroxide free)	HMDB0001043	C00219	Host; Microbiota; Food related; Drug related	Microbiota(KEGG:C00219); Food related(FooDB:FDB011872 HMDB:HMDB0001043); Drug related(DrugBank:DB04557)
Arg-Ala	Unknow	Unknow	Unknow	Unknow
Arg-Gln	Unknow	Unknow	Unknow	Unknow
Arg-Glu	Unknow	Unknow	Unknow	Unknow
Arg-Ile	Unknow	Unknow	Unknow	Unknow
Argininosuccinic acid	HMDB0000052	C03406	Host; Microbiota; Food related; Drug related	Microbiota(BIGG:argsuc ChEBI:15682,184023 KEGG:C03406); Food related(FooDB:FDB021885 T3DB:T3D4294); Drug related(DrugBank:DB02267)
Arg-Met	Unknow	Unknow	Unknow	Unknow
Arg-Phe	Unknow	Unknow	Unknow	Unknow
Arg-Val	Unknow	Unknow	Unknow	Unknow
Ascorbyl stearate	Unknow	Unknow	Unknow	Unknow
Asn-Pro	Unknow	Unknow	Unknow	Unknow
Asp-Arg	Unknow	Unknow	Unknow	Unknow
Azelaic acid	HMDB0000784	C08261	Microbiota; Food related; Drug related; Environment	Microbiota(ChEBI:48131); Food related(FooDB:FDB012192 HMDB:HMDB0000784 T3DB:T3D4799); Drug related(DrugBank:DB00548 KEGG:C08261,D03034 T3DB:T3D4799); Environment(HMDB:HMDB0000784)
Barbituric acid	HMDB0041833	C00813	Microbiota	Microbiota(KEGG:C00813)
Behenic acid	HMDB0000944	C08281	Food related; Environment	Food related(FooDB:FDB005830 HMDB:HMDB0000944); Environment(HMDB:HMDB0000944)
Benzoic acid	HMDB0001870	C00180	Microbiota; Food related; Drug related; Environment	Microbiota(BIGG:bz ChEBI:16150,30746 HMDB:HMDB0001870 KEGG:C00180,C00539,D00038); Food related(FooDB:FDB008739 HMDB:HMDB0001870 T3DB:T3D4785); Drug related(DrugBank:DB03793 KEGG:C00180,C00539,D00038); Environment(HMDB:HMDB0001870 T3DB:T3D4785)
Betaine	HMDB0000043	C00719	Host; Microbiota; Food related; Drug related	Microbiota(BIGG:glyb); Food related(HMDB:HMDB0000043); Drug related(DrugBank:DB04455)
Betaine aldehyde	Unknow	Unknow	Unknow	Unknow
Biliverdin	HMDB0001008	C00500	Host; Microbiota; Food related; Drug related	Microbiota(BIGG:biliverd KEGG:C00500); Food related(FooDB:FDB022366); Drug related(DrugBank:DB02073)
Bufexamac	Unknow	Unknow	Unknow	Unknow
Caproic acid	HMDB0000535	C01585	Microbiota; Food related	Microbiota(BIGG:hxa); Food related(FooDB:FDB013897 HMDB:HMDB0000535 T3DB:T3D4595)
CDP-ethanolamine	HMDB0001564	C00570	Host; Microbiota; Food related	Microbiota(BIGG:cdpea KEGG:C00570); Food related(FooDB:FDB022691 HMDB:HMDB0001564)
Cellobiose	HMDB0000055	C00185	Host; Microbiota; Food related	Microbiota(BIGG:cellb HMDB:HMDB0000055 KEGG:C06422,G00289); Food related(FooDB:FDB007497 HMDB:HMDB0000055)
Chenodeoxycholate	HMDB0000518	C02528	Host; Food related; Drug related	Food related(FooDB:FDB022087 HMDB:HMDB0000518); Drug related(DrugBank:DB06777 KEGG:C02528,D00163)
Cholesterol 3-sulfate	Unknow	Unknow	Unknow	Unknow
Cholic acid	HMDB0000619	C00695	Host; Microbiota; Food related; Drug related	Microbiota(BIGG:cholate KEGG:C00695,D10699); Food related(FooDB:FDB012810 HMDB:HMDB0000619 T3DB:T3D4343); Drug related(DrugBank:DB02659 KEGG:C00695,D10699)
Choline	HMDB0000097	C00114	Host; Microbiota; Food related; Drug related	Microbiota(BIGG:chol ChEBI:15354 KEGG:C00114,D07690); Food related(FooDB:FDB000710 HMDB:HMDB0000097); Drug related(DrugBank:DB00122 KEGG:C00114,D07690)
cis-9-Palmitoleic acid	HMDB0003229	C08362	Microbiota; Food related; Drug related	Microbiota(ChEBI:28716); Food related(FooDB:FDB031085 HMDB:HMDB0003229); Drug related(DrugBank:DB04257)
Citrate	HMDB0000094	C00158	Host; Microbiota; Food related; Drug related; Environment	Microbiota(BIGG:cit ChEBI:16947,30769 KEGG:C00158,D00037); Food related(FooDB:FDB030735 HMDB:HMDB0000094); Drug related(DrugBank:DB04272 KEGG:C00158,D00037); Environment(HMDB:HMDB0000094)
Confertifoline	Unknow	Unknow	Unknow	Unknow
Creatine	HMDB0000064	C00300	Host; Microbiota; Food related; Drug related; Environment	Microbiota(KEGG:C00300); Food related(FooDB:FDB005403 HMDB:HMDB0000064 T3DB:T3D4290); Drug related(DrugBank:DB00148 T3DB:T3D4290); Environment(HMDB:HMDB0000064 T3DB:T3D4290)
Creatinine	HMDB0000562	C00791	Microbiota; Food related; Drug related; Environment	Microbiota(BIGG:creat KEGG:C00791,D03600); Food related(FooDB:FDB021814 HMDB:HMDB0000562); Drug related(DrugBank:DB11846 KEGG:C00791,D03600); Environment(HMDB:HMDB0000562)
Cyclohexylamine	HMDB0031404	C00571	Food related	Food related(FooDB:FDB003478 HMDB:HMDB0031404)
Cysteine-S-sulfate	HMDB0000731	C05824	Microbiota; Food related; Drug related	Microbiota(BIGG:scys__L KEGG:C05824); Food related(FooDB:FDB031160 HMDB:HMDB0000731); Drug related(DrugBank:DB04370)
Cytidine	HMDB0000089	C00475	Host; Microbiota; Food related; Drug related	Microbiota(BIGG:cytd ChEBI:17562 KEGG:C00475,D07769); Food related(FooDB:FDB021809 HMDB:HMDB0000089); Drug related(DrugBank:DB02097 KEGG:C00475,D07769)
Cytidine 2',3'-cyclic phosphate	Unknow	Unknow	Unknow	Unknow
Cytidine 5'-diphosphate (CDP)	Unknow	Unknow	Unknow	Unknow
Cytidine 5'-monophosphate (CMP)	Unknow	Unknow	Unknow	Unknow
Cytosine	HMDB0000630	C00380	Microbiota; Food related	Microbiota(BIGG:csn ChEBI:16040 KEGG:C00380); Food related(FooDB:FDB022151 HMDB:HMDB0000630)
D(-)-beta-hydroxy butyric acid	Unknow	Unknow	Unknow	Unknow
Daidzein	HMDB0003312	C10208	Host; Microbiota; Food related; Drug related	Microbiota(ChEBI:28197 KEGG:C10208); Food related(FooDB:FDB002608 HMDB:HMDB0003312 T3DB:T3D3964); Drug related(DrugBank:DB13182)
D-Alanyl-D-alanine (D-Ala-D-Ala)	HMDB0003459	C00993	Microbiota; Food related	Microbiota(BIGG:alaala ChEBI:16576 HMDB:HMDB0003459 KEGG:C00993); Food related(FooDB:FDB003740 HMDB:HMDB0003459)
D-Allose	HMDB0001151	C01487	Microbiota; Food related	Microbiota(BIGG:all__D KEGG:C01487); Food related(FooDB:FDB022453)
D-Aspartic acid	HMDB0006483	C00402	Host; Microbiota; Food related; Drug related	Microbiota(BIGG:asp__D ChEBI:17364 KEGG:C00402); Food related(FooDB:FDB023933); Drug related(DrugBank:DB02655)
Deoxyadenosine	HMDB0000101	C00559	Host; Microbiota; Food related	Microbiota(BIGG:dad_2 ChEBI:17256 KEGG:C00559); Food related(FooDB:FDB021894 T3DB:T3D4958)
Deoxycholic acid	HMDB0000626	C04483	Food related; Drug related	Food related(FooDB:FDB012780 HMDB:HMDB0000626 T3DB:T3D4961); Drug related(DrugBank:DB03619 KEGG:C04483,D10781)
Deoxycytidine	HMDB0000014	C00881	Host; Microbiota; Food related; Drug related	Microbiota(BIGG:dcyt ChEBI:15698 KEGG:C00881,D12465); Food related(FooDB:FDB021871 HMDB:HMDB0000014); Drug related(DrugBank:DB02594 KEGG:C00881,D12465)
Deoxyguanosine	HMDB0000085	C00330	Host; Microbiota; Food related	Microbiota(BIGG:dgsn ChEBI:17172 KEGG:C00330); Food related(FooDB:FDB012064 HMDB:HMDB0000085)
Deoxyinosine	HMDB0000071	C05512	Host; Microbiota; Food related; Drug related	Microbiota(BIGG:din ChEBI:28997 KEGG:C05512); Food related(FooDB:FDB012323 HMDB:HMDB0000071); Drug related(DrugBank:DB02380)
Deoxythymidine 5'-phosphate (dTMP)	Unknow	Unknow	Unknow	Unknow
D-Galactarate	HMDB0000639	C00879	Microbiota; Food related	Microbiota(BIGG:galctr__D KEGG:C00879); Food related(FooDB:FDB001205 HMDB:HMDB0000639)
D-galacturonic acid	NA	C00333	Microbiota	Microbiota(BIGG:galur ChEBI:12952,4153 KEGG:C00333)
D-Glucosamine 1-phosphate (Glucosamine-1P)	NA	C06156	Microbiota; Drug related	Microbiota(BIGG:gam1p ChEBI:27625 KEGG:C06156); Drug related(DrugBank:DB03111)
D-glucosamine 6-phosphate	HMDB0001254	C00352	Host; Microbiota; Food related; Drug related	Microbiota(BIGG:gam6p ChEBI:15873,47987 KEGG:C00352); Food related(FooDB:FDB022515); Drug related(DrugBank:DB02657)
Dihydrothymine	HMDB0000079	C00906	Microbiota; Food related	Microbiota(BIGG:56dthm); Food related(FooDB:FDB030555 HMDB:HMDB0000079 T3DB:T3D4332)
Dihydrouracil	HMDB0000076	C00429	Host; Microbiota; Food related; Drug related	Microbiota(BIGG:56dura ChEBI:15901 KEGG:C00429); Food related(FooDB:FDB030556 HMDB:HMDB0000076); Drug related(DrugBank:DB01849)
Dihydroxyacetone	HMDB0001882	C00184	Host; Microbiota; Food related; Drug related	Microbiota(BIGG:dha ChEBI:16016 KEGG:C00184,D07841); Food related(FooDB:FDB030826 HMDB:HMDB0001882); Drug related(DrugBank:DB01775 KEGG:C00184,D07841)
Dihydroxyfumarate	HMDB0002050	C00975	Food related	Food related(FooDB:FDB022816)
Dimethyl sulfone	HMDB0004983	C11142	Microbiota; Food related; Drug related	Microbiota(HMDB:HMDB0004983 KEGG:C11142); Food related(FooDB:FDB006725 HMDB:HMDB0004983); Drug related(DrugBank:DB14090)
Dimethylaminopurine	Unknow	Unknow	Unknow	Unknow
Dimethylglycine	HMDB0000092	C01026	Host; Microbiota; Food related; Drug related	Microbiota(BIGG:dmgly HMDB:HMDB0000092 KEGG:C01026); Food related(FooDB:FDB021893); Drug related(DrugBank:DB02083)
DL-2,4-Diaminobutyric acid	Unknow	Unknow	Unknow	Unknow
DL-3-Phenyllactic acid	HMDB0000779	C01479	Microbiota; Food related; Drug related	Microbiota(HMDB:HMDB0000779); Food related(FooDB:FDB022236); Drug related(KEGG:C01479)
DL-Indole-3-lactic acid	Unknow	Unknow	Unknow	Unknow
DL-lactate	HMDB0001311	C00256	Host; Microbiota; Food related; Drug related	Microbiota(BIGG:lac__D ChEBI:16004,42111 HMDB:HMDB0001311 KEGG:C00256); Food related(FooDB:FDB030146 HMDB:HMDB0001311 T3DB:T3D4307); Drug related(DrugBank:DB03066)
DL-Mandelic acid	HMDB0000703	C01984	Microbiota; Food related; Drug related	Microbiota(KEGG:C01984); Food related(FooDB:FDB022191); Drug related(DrugBank:DB03357)
DL-Methionine sulfoxide	HMDB0002005	C02989	Microbiota; Food related	Microbiota(BIGG:metsox_S__L ChEBI:17016 KEGG:C02989); Food related(FooDB:FDB022789 HMDB:HMDB0002005)
DL-O-tyrosine	Unknow	Unknow	Unknow	Unknow
DL-Phenylalanine	Unknow	Unknow	Unknow	Unknow
DL-Serine	HMDB0003406	C00740	Host; Microbiota; Food related; Drug related	Microbiota(BIGG:ser__D ChEBI:16523 KEGG:C00740); Food related(FooDB:FDB023164 HMDB:HMDB0003406); Drug related(DrugBank:DB03929)
DL-Vanillylmandelic acid	HMDB0000291	C05584	Host; Microbiota; Food related	Microbiota(KEGG:C05584); Food related(FooDB:FDB021931)
D-Lyxose	HMDB0003402	C00476	Food related; Drug related	Food related(FooDB:FDB023162); Drug related(DrugBank:DB03652)
D-Maltose	HMDB0000163	C00208	Host; Microbiota; Food related; Drug related	Microbiota(BIGG:malt KEGG:C00208); Food related(FooDB:FDB001193 HMDB:HMDB0000163); Drug related(KEGG:C00208)
D-Mannose	HMDB0000169	C00159	Host; Microbiota; Food related	Microbiota(BIGG:man); Food related(FooDB:FDB001202 HMDB:HMDB0000169)
Dodecanoic acid	HMDB0000638	C02679	Host; Microbiota; Food related; Drug related; Environment	Microbiota(ChEBI:18262,30805 KEGG:C02679,D10714); Food related(FooDB:FDB003010 HMDB:HMDB0000638 T3DB:T3D4596); Drug related(DrugBank:DB03017 KEGG:C02679,D10714); Environment(HMDB:HMDB0000638 T3DB:T3D4596)
Dopamine	HMDB0000073	C03758	Host; Microbiota; Food related; Drug related	Microbiota(BIGG:dopa ChEBI:18243 HMDB:HMDB0000073 KEGG:C03758,D07870); Food related(FooDB:FDB012163 HMDB:HMDB0000073 T3DB:T3D4300); Drug related(DrugBank:DB00988 KEGG:C03758,D07870 T3DB:T3D4300)
D-Pipecolinic acid	Unknow	Unknow	Unknow	Unknow
D-Proline	HMDB0003411	C00763	Host; Microbiota; Food related; Drug related	Microbiota(HMDB:HMDB0003411 KEGG:C00763); Food related(FooDB:FDB023166); Drug related(DrugBank:DB02853)
D-Quinovose	HMDB0247051	C02522	Unknown	NA
D-Ribose	HMDB0000283	C00121	Host; Microbiota; Food related	Microbiota(BIGG:rib__D HMDB:HMDB0000283 KEGG:C00121); Food related(FooDB:FDB031292 HMDB:HMDB0000283)
D-Ribulose 5-phosphate	Unknow	Unknow	Unknow	Unknow
EDTA	HMDB0015109	C00284	Drug related; Environment	Drug related(DrugBank:DB00974 KEGG:C00284,D00052 T3DB:T3D4977); Environment(HMDB:HMDB0015109 T3DB:T3D4977)
Embelin	Unknow	Unknow	Unknow	Unknow
Erucamide	Unknow	Unknow	Unknow	Unknow
Ethanolamine	HMDB0000149	C00189	Host; Microbiota; Food related; Drug related; Environment	Microbiota(BIGG:etha ChEBI:16000 KEGG:C00189,D05074); Food related(FooDB:FDB030851 HMDB:HMDB0000149 T3DB:T3D4769); Drug related(DrugBank:DB03994 KEGG:C00189,D05074); Environment(HMDB:HMDB0000149 T3DB:T3D4769)
Flavin adenine dinucleotide (FAD)	HMDB0001248	C00016	Host; Microbiota; Food related; Drug related	Microbiota(BIGG:fad ChEBI:16238 KEGG:C00016,D00005); Food related(FooDB:FDB022511 HMDB:HMDB0001248); Drug related(DrugBank:DB03147 KEGG:C00016,D00005)
Flavin mononucleotide (FMN)	Unknow	Unknow	Unknow	Unknow
Formylanthranilic acid	HMDB0004089	C05653	Host; Microbiota; Food related	Microbiota(KEGG:C05653); Food related(FooDB:FDB023309)
Fructose 1-phosphate	HMDB0001076	C01094	Host; Microbiota; Food related	Microbiota(BIGG:f1p,fru KEGG:C01094); Food related(FooDB:FDB022410)
Galactinol	HMDB0005826	C01235	Host; Microbiota; Food related	Microbiota(BIGG:1Dgali KEGG:C01235,G10488); Food related(FooDB:FDB001147 HMDB:HMDB0005826)
Galactonic acid	HMDB0000565	C00880	Microbiota; Food related	Microbiota(BIGG:galctn__D KEGG:C00880); Food related(FooDB:FDB022122 T3DB:T3D4960)
gamma-Glutamyl-L-methionine	Unknow	Unknow	Unknow	Unknow
gamma-L-Glutamyl-L-glutamic acid	HMDB0011737	C05282	Food related	Food related(FooDB:FDB028415)
gamma-L-Glutamyl-L-phenylalanine	Unknow	Unknow	Unknow	Unknow
gamma-L-Glutamyl-L-valine	Unknow	Unknow	Unknow	Unknow
Geranylgeraniol	Unknow	Unknow	Unknow	Unknow
Glu-Pro	Unknow	Unknow	Unknow	Unknow
Glu-Ser	Unknow	Unknow	Unknow	Unknow
Glutaraldehyde	Unknow	Unknow	Unknow	Unknow
Glutaric acid	HMDB0000661	C00489	Microbiota; Food related; Drug related	Microbiota(BIGG:glutar HMDB:HMDB0000661 KEGG:C00489); Food related(FooDB:FDB001477 HMDB:HMDB0000661 T3DB:T3D4359); Drug related(DrugBank:DB03553)
Glutathione disulfide	HMDB0003337	C00127	Host; Microbiota; Food related; Drug related	Microbiota(BIGG:gthox ChEBI:167606,17858 KEGG:C00127,D00031); Food related(FooDB:FDB023147 HMDB:HMDB0003337); Drug related(DrugBank:DB03310 KEGG:C00127,D00031)
Gly-Arg	Unknow	Unknow	Unknow	Unknow
Glycerol 1-myristate	Unknow	Unknow	Unknow	Unknow
Glycerol 3-phosphate	HMDB0000126	C00093	Host; Microbiota; Food related; Drug related	Microbiota(BIGG:glyc3p ChEBI:15978 KEGG:C00093); Food related(FooDB:FDB031180 HMDB:HMDB0000126); Drug related(DrugBank:DB02515)
Glycerophosphocholine	HMDB0000086	C00670	Host; Microbiota; Food related; Drug related	Microbiota(BIGG:g3pc ChEBI:16870 KEGG:C00670,D07349); Food related(FooDB:FDB030952 HMDB:HMDB0000086); Drug related(DrugBank:DB04660 KEGG:C00670,D07349)
Glycine	HMDB0000123	C00037	Host; Microbiota; Food related; Drug related; Environment	Microbiota(BIGG:gly ChEBI:15428 KEGG:C00037,D00011); Food related(FooDB:FDB000484 HMDB:HMDB0000123 T3DB:T3D4318); Drug related(DrugBank:DB00145 KEGG:C00037,D00011 T3DB:T3D4318); Environment(HMDB:HMDB0000123 T3DB:T3D4318)
Glycitein	HMDB0005781	C14536	Microbiota; Food related	Microbiota(ChEBI:34778); Food related(FooDB:FDB000698 HMDB:HMDB0005781)
Glycochenodeoxycholate	HMDB0000637	C05466	Host; Microbiota; Food related; Drug related	Microbiota(HMDB:HMDB0000637); Food related(FooDB:FDB022157 HMDB:HMDB0000637); Drug related(DrugBank:DB02123)
Glycocholic acid	HMDB0000138	C01921	Host; Microbiota; Food related; Drug related	Microbiota(BIGG:glyc__R HMDB:HMDB0000138 KEGG:C01921); Food related(FooDB:FDB012346 HMDB:HMDB0000138); Drug related(DrugBank:DB02691)
Glycodeoxycholic acid	HMDB0000631	C05464	Microbiota; Food related	Microbiota(HMDB:HMDB0000631); Food related(FooDB:FDB022152 HMDB:HMDB0000631)
Glycolithocholic acid	HMDB0000698	C15557	Microbiota; Food related	Microbiota(HMDB:HMDB0000698); Food related(FooDB:FDB022187 HMDB:HMDB0000698)
Glycyl-L-leucine	HMDB0000759	C02155	Food related	Food related(FooDB:FDB022228)
Gly-Gln	Unknow	Unknow	Unknow	Unknow
Gly-Glu	Unknow	Unknow	Unknow	Unknow
Gly-Ile	Unknow	Unknow	Unknow	Unknow
Gly-Lys	Unknow	Unknow	Unknow	Unknow
Gly-Tyr	Unknow	Unknow	Unknow	Unknow
Guanosine	HMDB0000133	C00387	Host; Microbiota; Food related; Drug related	Microbiota(BIGG:gsn ChEBI:16750 KEGG:C00387); Food related(FooDB:FDB003632 HMDB:HMDB0000133); Drug related(DrugBank:DB02857)
Guanosine 5'-monophosphate (GMP)	Unknow	Unknow	Unknow	Unknow
Harmane	Unknow	Unknow	Unknow	Unknow
Heneicosanoic acid	Unknow	Unknow	Unknow	Unknow
Heptadecanoic acid	HMDB0002259	NA	Food related	Food related(FooDB:FDB004676 HMDB:HMDB0002259)
Hesperetin	Unknow	Unknow	Unknow	Unknow
Hippuric acid	HMDB0000714	C01586	Microbiota; Food related; Drug related; Environment	Microbiota(BIGG:bgly HMDB:HMDB0000714); Food related(FooDB:FDB001819 HMDB:HMDB0000714 T3DB:T3D4159); Drug related(DrugBank:DB16842); Environment(T3DB:T3D4159)
His-Arg	Unknow	Unknow	Unknow	Unknow
His-Asp	Unknow	Unknow	Unknow	Unknow
His-Cys	Unknow	Unknow	Unknow	Unknow
His-Gln	Unknow	Unknow	Unknow	Unknow
His-Glu	Unknow	Unknow	Unknow	Unknow
His-Gly	Unknow	Unknow	Unknow	Unknow
His-His	Unknow	Unknow	Unknow	Unknow
His-Ile	Unknow	Unknow	Unknow	Unknow
His-Leu	Unknow	Unknow	Unknow	Unknow
His-Lys	Unknow	Unknow	Unknow	Unknow
His-Pro	Unknow	Unknow	Unknow	Unknow
His-Ser	Unknow	Unknow	Unknow	Unknow
Histamine	HMDB0000870	C00388	Host; Microbiota; Food related; Drug related; Environment	Microbiota(BIGG:hista HMDB:HMDB0000870 KEGG:C00388,D08040); Food related(FooDB:FDB012596 HMDB:HMDB0000870); Drug related(DrugBank:DB05381 KEGG:C00388,D08040); Environment(HMDB:HMDB0000870)
His-Thr	Unknow	Unknow	Unknow	Unknow
His-Trp	Unknow	Unknow	Unknow	Unknow
Homoveratric acid	HMDB0000434	NA	Food related	Food related(FooDB:FDB000317 HMDB:HMDB0000434)
Hydroxyisocaproic acid	HMDB0000624	C03264	Food related	Food related(FooDB:FDB022149 HMDB:HMDB0000624)
Hydroxyphenyllactic acid	HMDB0000755	C03672	Microbiota; Food related	Microbiota(BIGG:34hpl HMDB:HMDB0000755); Food related(FooDB:FDB019021)
Hypoxanthine	HMDB0000157	C00262	Host; Microbiota; Food related; Drug related	Microbiota(BIGG:hxan ChEBI:17368 KEGG:C00262); Food related(FooDB:FDB003949 HMDB:HMDB0000157 T3DB:T3D4150); Drug related(DrugBank:DB04076)
Ile-Ala	Unknow	Unknow	Unknow	Unknow
Ile-Arg	Unknow	Unknow	Unknow	Unknow
Ile-Asn	Unknow	Unknow	Unknow	Unknow
Ile-Asp	Unknow	Unknow	Unknow	Unknow
Ile-Glu	Unknow	Unknow	Unknow	Unknow
Ile-Ile	Unknow	Unknow	Unknow	Unknow
Ile-Leu	Unknow	Unknow	Unknow	Unknow
Ile-Lys	Unknow	Unknow	Unknow	Unknow
Ile-Met	Unknow	Unknow	Unknow	Unknow
Ile-Pro	Unknow	Unknow	Unknow	Unknow
Ile-Thr	Unknow	Unknow	Unknow	Unknow
Ile-Trp	Unknow	Unknow	Unknow	Unknow
Indole	HMDB0000738	C00463	Microbiota; Food related; Drug related	Microbiota(BIGG:indole ChEBI:16881 HMDB:HMDB0000738 KEGG:C00463); Food related(FooDB:FDB012008 HMDB:HMDB0000738); Drug related(DrugBank:DB04532)
Indole-2-carboxylic acid	Unknow	Unknow	Unknow	Unknow
Indoleacetic acid	HMDB0000197	C00954	Host; Microbiota; Food related; Drug related; Environment	Microbiota(BIGG:ind3ac HMDB:HMDB0000197 KEGG:C00954); Food related(FooDB:FDB030920 HMDB:HMDB0000197 T3DB:T3D4152); Drug related(DrugBank:DB07950); Environment(T3DB:T3D4152)
Indolelactic acid	HMDB0000671	C02043	Microbiota; Food related; Drug related	Microbiota(HMDB:HMDB0000671); Food related(FooDB:FDB022174); Drug related(DrugBank:DB07060)
Indoxyl sulfate	HMDB0000682	NA	Microbiota; Food related; Drug related; Environment	Microbiota(HMDB:HMDB0000682); Food related(FooDB:FDB022179 T3DB:T3D4158); Drug related(DrugBank:DB07992); Environment(T3DB:T3D4158)
Inosine	HMDB0000195	C00294	Host; Microbiota; Food related; Drug related	Microbiota(BIGG:ins ChEBI:17596 KEGG:C00294,D00054); Food related(FooDB:FDB011802 HMDB:HMDB0000195); Drug related(DrugBank:DB04335 KEGG:C00294,D00054)
Isobutyric acid	Unknow	Unknow	Unknow	Unknow
Isomaltose	HMDB0002923	C00252	Host; Microbiota	Microbiota(BIGG:isomal KEGG:C00252,G01318)
Isopentenyladenosine	Unknow	Unknow	Unknow	Unknow
Kynurenic acid	HMDB0000715	C01717	Microbiota; Food related; Drug related	Microbiota(ChEBI:18344); Food related(FooDB:FDB022200 T3DB:T3D4160); Drug related(DrugBank:DB11937)
L-.alpha.-Amino-.gamma.-butyrolactone	Unknow	Unknow	Unknow	Unknow
L-Alanine	HMDB0000161	C00041	Host; Microbiota; Food related; Drug related; Environment	Microbiota(BIGG:ala__L ChEBI:16977 KEGG:C00041,D00012); Food related(FooDB:FDB000556 HMDB:HMDB0000161); Drug related(DrugBank:DB00160 KEGG:C00041,D00012); Environment(HMDB:HMDB0000161)
L-Arabinono-1,4-lactone	Unknow	Unknow	Unknow	Unknow
L-Arginine	HMDB0000517	C00062	Host; Microbiota; Food related; Drug related; Environment	Microbiota(BIGG:arg__L ChEBI:16467 KEGG:C00062,D02982); Food related(FooDB:FDB002257 HMDB:HMDB0000517 T3DB:T3D4289); Drug related(DrugBank:DB00125 KEGG:C00062,D02982 T3DB:T3D4289); Environment(HMDB:HMDB0000517 T3DB:T3D4289)
L-Ascorbic acid	HMDB0000044	C00072	Host; Microbiota; Food related; Drug related	Microbiota(BIGG:ascb__L ChEBI:29073 HMDB:HMDB0000044 KEGG:C01041); Food related(FooDB:FDB001224 HMDB:HMDB0000044); Drug related(DrugBank:DB00126)
L-Asparagine	HMDB0000168	C00152	Host; Microbiota; Food related; Drug related; Environment	Microbiota(BIGG:asn__L ChEBI:17196 KEGG:C00152); Food related(FooDB:FDB000787 HMDB:HMDB0000168 T3DB:T3D4362); Drug related(DrugBank:DB00174 T3DB:T3D4362); Environment(HMDB:HMDB0000168)
L-Aspartate	HMDB0000191	C00049	Host; Microbiota; Food related; Drug related	Microbiota(BIGG:asp__L ChEBI:17053 KEGG:C00049,D00013); Food related(FooDB:FDB012567 HMDB:HMDB0000191); Drug related(DrugBank:DB00128 KEGG:C00049,D00013)
L-Carnitine	HMDB0000062	C00318	Microbiota; Food related; Drug related; Environment	Microbiota(BIGG:crn ChEBI:16347); Food related(FooDB:FDB000571 HMDB:HMDB0000062); Drug related(DrugBank:DB00583 KEGG:C00318,D02176); Environment(HMDB:HMDB0000062)
L-Carnosine	HMDB0000033	C00386	Host; Microbiota; Food related; Drug related; Environment	Microbiota(KEGG:C00386); Food related(FooDB:FDB012937 HMDB:HMDB0000033); Drug related(DrugBank:DB11695); Environment(HMDB:HMDB0000033)
L-Citrulline	HMDB0000904	C00327	Host; Microbiota; Food related; Drug related	Microbiota(BIGG:citr__L ChEBI:16349 KEGG:C00327,D07706); Food related(FooDB:FDB011841 HMDB:HMDB0000904 T3DB:T3D4295); Drug related(DrugBank:DB00155 KEGG:C00327,D07706 T3DB:T3D4295)
L-Cystine	HMDB0000192	C00491	Host; Microbiota; Food related; Drug related	Microbiota(BIGG:cysi__L ChEBI:16283 KEGG:C00491,D03636); Food related(FooDB:FDB012672 HMDB:HMDB0000192); Drug related(DrugBank:DB00138 KEGG:C00491,D03636)
Leu-Ala	Unknow	Unknow	Unknow	Unknow
Leu-Gln	Unknow	Unknow	Unknow	Unknow
Leu-Gly	Unknow	Unknow	Unknow	Unknow
Leu-Ser	Unknow	Unknow	Unknow	Unknow
Leu-Val	Unknow	Unknow	Unknow	Unknow
L-Glutamate	HMDB0000148	C00025	Host; Microbiota; Food related; Drug related	Microbiota(BIGG:glu__L ChEBI:16015 KEGG:C00025,D00007); Food related(FooDB:FDB012535 HMDB:HMDB0000148 T3DB:T3D4296); Drug related(DrugBank:DB00142 KEGG:C00025,D00007)
L-Glutamine	HMDB0000641	C00064	Host; Microbiota; Food related; Drug related; Environment	Microbiota(BIGG:gln__L ChEBI:18050 KEGG:C00064,D00015); Food related(FooDB:FDB030965 HMDB:HMDB0000641 T3DB:T3D4319); Drug related(DrugBank:DB00130 KEGG:C00064,D00015 T3DB:T3D4319); Environment(HMDB:HMDB0000641 T3DB:T3D4319)
L-Gulonic gamma-lactone	Unknow	Unknow	Unknow	Unknow
L-Histidine	HMDB0000177	C00135	Host; Microbiota; Food related; Drug related; Environment	Microbiota(BIGG:his__L ChEBI:15971 KEGG:C00135,D00032); Food related(FooDB:FDB011856 HMDB:HMDB0000177 T3DB:T3D4363); Drug related(DrugBank:DB00117 KEGG:C00135,D00032 T3DB:T3D4363); Environment(HMDB:HMDB0000177 T3DB:T3D4363)
Linoleic acid	HMDB0000673	C01595	Host; Microbiota; Food related; Drug related; Environment	Microbiota(BIGG:lnlc ChEBI:17351,30245 KEGG:C01595); Food related(FooDB:FDB006562 HMDB:HMDB0000673 T3DB:T3D4928); Drug related(DrugBank:DB14104); Environment(HMDB:HMDB0000673 T3DB:T3D4928)
Linoleoyl ethanolamide	Unknow	Unknow	Unknow	Unknow
Lithocholic acid	HMDB0000761	C03990	Food related	Food related(FooDB:FDB022230 HMDB:HMDB0000761 T3DB:T3D4963)
L-Leucine	HMDB0000687	C00123	Host; Microbiota; Food related; Drug related; Environment	Microbiota(BIGG:leu__L ChEBI:15603 KEGG:C00123,D00030); Food related(FooDB:FDB000899 HMDB:HMDB0000687 T3DB:T3D4365); Drug related(DrugBank:DB00149 KEGG:C00123,D00030 T3DB:T3D4365); Environment(HMDB:HMDB0000687)
L-Lysine	HMDB0000182	C00047	Host; Microbiota; Food related; Drug related; Environment	Microbiota(BIGG:lys__L ChEBI:18019 KEGG:C00047,D02304); Food related(FooDB:FDB000474 HMDB:HMDB0000182 T3DB:T3D4248); Drug related(DrugBank:DB00123 KEGG:C00047,D02304 T3DB:T3D4248); Environment(HMDB:HMDB0000182 T3DB:T3D4248)
L-Malic acid	HMDB0000156	C00149	Host; Microbiota; Food related	Microbiota(BIGG:mal__L ChEBI:15589,30797 HMDB:HMDB0000156 KEGG:C00149); Food related(FooDB:FDB012047 HMDB:HMDB0000156)
L-Methionine	HMDB0000696	C00073	Host; Microbiota; Food related; Drug related	Microbiota(BIGG:met__L ChEBI:16643 KEGG:C00073,D00019); Food related(FooDB:FDB012683 HMDB:HMDB0000696); Drug related(DrugBank:DB00134 KEGG:C00073,D00019)
L-Norleucine	HMDB0001645	C01933	Food related; Drug related	Food related(FooDB:FDB022699); Drug related(DrugBank:DB15458)
L-Palmitoylcarnitine	HMDB0000222	C02990	Host; Microbiota; Food related	Microbiota(KEGG:C02990); Food related(FooDB:FDB021910 HMDB:HMDB0000222)
L-Phenylalanine	HMDB0000159	C00079	Host; Microbiota; Food related; Drug related; Environment	Microbiota(BIGG:phe__L ChEBI:17295 KEGG:C00079,D00021); Food related(FooDB:FDB004940 HMDB:HMDB0000159 T3DB:T3D4366); Drug related(DrugBank:DB00120 KEGG:C00079,D00021 T3DB:T3D4366); Environment(HMDB:HMDB0000159 T3DB:T3D4366)
L-Pipecolic acid	HMDB0000070	C00408	Host; Microbiota; Food related	Microbiota(BIGG:Lpipecol HMDB:HMDB0000070 KEGG:C00408); Food related(FooDB:FDB000545 HMDB:HMDB0000070)
L-Proline	HMDB0000162	C00148	Host; Microbiota; Food related; Drug related; Environment	Microbiota(BIGG:pro__L ChEBI:17203 KEGG:C00148,D00035); Food related(FooDB:FDB000570 HMDB:HMDB0000162 T3DB:T3D4411); Drug related(DrugBank:DB00172 KEGG:C00148,D00035 T3DB:T3D4411); Environment(HMDB:HMDB0000162 T3DB:T3D4411)
L-Pyroglutamic acid	HMDB0000267	C01879	Host; Microbiota; Food related; Drug related	Microbiota(BIGG:5oxpro KEGG:C01879); Food related(FooDB:FDB014506 HMDB:HMDB0000267 T3DB:T3D4270); Drug related(DrugBank:DB03088)
L-Rhamnose	HMDB0000849	C00507	Microbiota; Food related; Drug related	Microbiota(BIGG:rmn HMDB:HMDB0000849 KEGG:C00507); Food related(HMDB:HMDB0000849); Drug related(DrugBank:DB02961)
L-Serine	HMDB0000187	C00065	Host; Microbiota; Food related; Drug related; Environment	Microbiota(BIGG:ser__L ChEBI:17115 KEGG:C00065,D00016); Food related(FooDB:FDB012739 HMDB:HMDB0000187 T3DB:T3D4367); Drug related(DrugBank:DB00133 KEGG:C00065,D00016 T3DB:T3D4367); Environment(HMDB:HMDB0000187 T3DB:T3D4367)
L-Threonate	HMDB0000943	C01620	Microbiota; Food related; Drug related	Microbiota(ChEBI:15908,49060 HMDB:HMDB0000943); Food related(FooDB:FDB030975); Drug related(DrugBank:DB11192)
L-Threonine	HMDB0000167	C00188	Host; Microbiota; Food related; Drug related; Environment	Microbiota(BIGG:thr__L ChEBI:16857 KEGG:C00188,D00041); Food related(FooDB:FDB011999 HMDB:HMDB0000167 T3DB:T3D4368); Drug related(DrugBank:DB00156 KEGG:C00188,D00041 T3DB:T3D4368); Environment(HMDB:HMDB0000167 T3DB:T3D4368)
L-Tryptophan	HMDB0000929	C00078	Host; Microbiota; Food related; Drug related; Environment	Microbiota(BIGG:trp__L ChEBI:16828 KEGG:C00078,D00020); Food related(FooDB:FDB002250 HMDB:HMDB0000929 T3DB:T3D4369); Drug related(DrugBank:DB00150 KEGG:C00078,D00020 T3DB:T3D4369); Environment(HMDB:HMDB0000929)
L-Tyrosine	HMDB0000158	C00082	Host; Microbiota; Food related; Drug related; Environment	Microbiota(BIGG:tyr__L ChEBI:17895 KEGG:C00082,D00022); Food related(FooDB:FDB000446 HMDB:HMDB0000158); Drug related(DrugBank:DB00135 KEGG:C00082,D00022); Environment(HMDB:HMDB0000158)
Lumichrome	HMDB0254199	C01727	Drug related	Drug related(DrugBank:DB04345)
L-Valine	HMDB0000883	C00183	Host; Microbiota; Food related; Drug related; Environment	Microbiota(BIGG:val__L ChEBI:16414 KEGG:C00183,D00039); Food related(FooDB:FDB004905 HMDB:HMDB0000883 T3DB:T3D4370); Drug related(DrugBank:DB00161 KEGG:C00183,D00039 T3DB:T3D4370); Environment(HMDB:HMDB0000883)
Lys-Asn	Unknow	Unknow	Unknow	Unknow
Lys-Asp	Unknow	Unknow	Unknow	Unknow
Lys-Cys	Unknow	Unknow	Unknow	Unknow
Lys-Ile	Unknow	Unknow	Unknow	Unknow
Lys-Leu	Unknow	Unknow	Unknow	Unknow
Lys-Lys	Unknow	Unknow	Unknow	Unknow
Lys-Pro	Unknow	Unknow	Unknow	Unknow
Lys-Thr	Unknow	Unknow	Unknow	Unknow
Lys-Trp	Unknow	Unknow	Unknow	Unknow
Lys-Val	Unknow	Unknow	Unknow	Unknow
Malonic acid	HMDB0000691	C00383	Host; Microbiota; Food related; Drug related	Microbiota(BIGG:malon); Food related(FooDB:FDB008117 HMDB:HMDB0000691); Drug related(DrugBank:DB02175)
Maltopentaose	HMDB0012254	G00343	Microbiota; Food related	Microbiota(BIGG:maltpt); Food related(FooDB:FDB001192 HMDB:HMDB0012254)
Maltotetraose	HMDB0001296	C02052	Microbiota; Food related; Drug related	Microbiota(BIGG:maltttr ChEBI:143180,28460); Food related(FooDB:FDB001195 HMDB:HMDB0001296); Drug related(DrugBank:DB02237)
Maltotriose	HMDB0001262	C01835	Microbiota; Food related	Microbiota(BIGG:malttr); Food related(FooDB:FDB001196 HMDB:HMDB0001262)
Manumycin A	Unknow	Unknow	Unknow	Unknow
Maslinic Acid	Unknow	Unknow	Unknow	Unknow
m-Chlorohippuric acid	Unknow	Unknow	Unknow	Unknow
Methylmalonic acid	HMDB0000202	C02170	Host; Microbiota; Food related; Drug related	Microbiota(KEGG:C02170); Food related(FooDB:FDB021905 T3DB:T3D4404); Drug related(DrugBank:DB04183)
Mevalonic acid	HMDB0000227	C00418	Host; Microbiota; Food related; Drug related	Microbiota(BIGG:mev__R ChEBI:17710,36464 KEGG:C00418); Food related(FooDB:FDB005126 HMDB:HMDB0000227); Drug related(DrugBank:DB03518)
MG(18:2(9Z,12Z)/0:0/0:0)[rac]	Unknow	Unknow	Unknow	Unknow
Monomethyl glutaric acid	Unknow	Unknow	Unknow	Unknow
Muramic acid	Unknow	Unknow	Unknow	Unknow
myo-Inositol	HMDB0000211	C00137	Host; Microbiota; Food related; Drug related	Microbiota(BIGG:inost ChEBI:17268 KEGG:C00137,D08079); Food related(FooDB:FDB010547 HMDB:HMDB0000211); Drug related(DrugBank:DB13178 KEGG:C00137,D08079)
Myristic acid	HMDB0000806	C06424	Host; Microbiota; Food related; Drug related	Microbiota(ChEBI:28875,30807 KEGG:C06424); Food related(FooDB:FDB031009 HMDB:HMDB0000806 T3DB:T3D4599); Drug related(DrugBank:DB08231)
N,N'-Diacetylchitobiose	Unknow	Unknow	Unknow	Unknow
N-.alpha.-Acetyl-L-arginine	Unknow	Unknow	Unknow	Unknow
N.alpha.-Acetyl-L-lysine	Unknow	Unknow	Unknow	Unknow
N2,N2-Dimethylguanosine	Unknow	Unknow	Unknow	Unknow
N6,N6,N6-Trimethyl-L-lysine	Unknow	Unknow	Unknow	Unknow
N6-Methyladenine	Unknow	Unknow	Unknow	Unknow
N6-methyladenosine	HMDB0004044	NA	Food related	Food related(FooDB:FDB023288)
N6-Methyl-L-lysine	HMDB0002038	C02728	Food related; Drug related	Food related(FooDB:FDB022812); Drug related(DrugBank:DB01714)
N-Acetylcadaverine	HMDB0002284	NA	Microbiota; Food related	Microbiota(HMDB:HMDB0002284); Food related(FooDB:FDB022947)
N-Acetyl-D-galactosamine	HMDB0000212	C01132	Host; Food related; Drug related	Food related(FooDB:FDB031022 HMDB:HMDB0000212); Drug related(DrugBank:DB03567)
N-Acetyl-D-glucosamine	HMDB0000215	C00140	Host; Microbiota; Food related; Drug related	Microbiota(BIGG:acgam KEGG:C00140); Food related(FooDB:FDB008032 HMDB:HMDB0000215); Drug related(DrugBank:DB00141)
N-Acetyl-DL-methionine	Unknow	Unknow	Unknow	Unknow
N-Acetylglucosamine 1-phosphate	HMDB0001367	C04256	Microbiota; Food related	Microbiota(BIGG:acgam1p ChEBI:7125); Food related(FooDB:FDB022581)
N-Acetylglutamine	HMDB0006029	NA	Food related; Drug related	Food related(FooDB:FDB023808); Drug related(DrugBank:DB04167)
N-Acetyl-L-alanine	HMDB0000766	NA	Microbiota; Food related; Drug related	Microbiota(ChEBI:40992); Food related(FooDB:FDB022231); Drug related(DrugBank:DB02518)
N-Acetyl-L-aspartic acid	HMDB0000812	C01042	Host; Microbiota; Food related	Microbiota(KEGG:C01042); Food related(FooDB:FDB022260 T3DB:T3D4310)
N-Acetyl-L-glutamate	HMDB0001138	C00624	Host; Microbiota; Food related; Drug related	Microbiota(BIGG:acglu ChEBI:172431,17533,44337 KEGG:C00624); Food related(FooDB:FDB031019); Drug related(DrugBank:DB04075)
N-Acetyl-L-phenylalanine	HMDB0000512	C03519	Microbiota; Food related	Microbiota(KEGG:C03519); Food related(FooDB:FDB022084)
N-Acetyl-L-tyrosine	HMDB0000866	C01657	Food related; Drug related	Food related(FooDB:FDB022288); Drug related(DrugBank:DB11102)
N-Acetylmannosamine	HMDB0001129	C00645	Host; Microbiota; Food related	Microbiota(BIGG:acmana HMDB:HMDB0001129 KEGG:C00645); Food related(FooDB:FDB028419)
N-Acetylneuraminic acid	HMDB0000230	C00270	Host; Microbiota; Food related; Drug related	Microbiota(BIGG:acnam); Food related(HMDB:HMDB0000230); Drug related(DrugBank:DB04265)
N-Acetylputrescine	HMDB0002064	C02714	Host; Microbiota; Food related	Microbiota(BIGG:aprut HMDB:HMDB0002064 KEGG:C02714); Food related(FooDB:FDB022827)
N-Formylmethionine	HMDB0001015	C03145	Microbiota; Food related; Drug related	Microbiota(BIGG:fmet HMDB:HMDB0001015); Food related(FooDB:FDB022372); Drug related(DrugBank:DB04464)
NG,NG-dimethyl-L-arginine(ADMA)	Unknow	Unknow	Unknow	Unknow
Nicotinamide	HMDB0001406	C00153	Host; Microbiota; Food related; Drug related; Environment	Microbiota(BIGG:ncam ChEBI:17154 KEGG:C00153,D00036); Food related(FooDB:FDB012485 HMDB:HMDB0001406 T3DB:T3D4168); Drug related(DrugBank:DB02701 KEGG:C00153,D00036); Environment(HMDB:HMDB0001406 T3DB:T3D4168)
Nicotinate	HMDB0001488	C00253	Host; Microbiota; Food related; Drug related; Environment	Microbiota(BIGG:nac ChEBI:15940 KEGG:C00253,D00049); Food related(FooDB:FDB001014 HMDB:HMDB0001488 T3DB:T3D2841); Drug related(DrugBank:DB00627 KEGG:C00253,D00049 T3DB:T3D2841); Environment(HMDB:HMDB0001488 T3DB:T3D2841)
Nicotine	HMDB0001934	C00745	Microbiota; Food related; Drug related; Environment	Microbiota(ChEBI:17688 KEGG:C00745,D03365); Food related(FooDB:FDB003968 HMDB:HMDB0001934 T3DB:T3D0799); Drug related(DrugBank:DB00184 KEGG:C00745,D03365 T3DB:T3D0799); Environment(HMDB:HMDB0001934 T3DB:T3D0799)
N-Methyltyramine	Unknow	Unknow	Unknow	Unknow
Nname,cis-9,10-Epoxystearic acid	Unknow	Unknow	Unknow	Unknow
N-Oleoylethanolamine	HMDB0002088	NA	Food related; Drug related	Food related(FooDB:FDB022839 HMDB:HMDB0002088); Drug related(DrugBank:DB16495)
Norepinephrine	HMDB0000216	C00547	Host; Microbiota; Food related; Drug related	Microbiota(BIGG:nrpphr HMDB:HMDB0000216 KEGG:C00547,D00076); Food related(FooDB:FDB016812 HMDB:HMDB0000216 T3DB:T3D4154); Drug related(DrugBank:DB00368 KEGG:C00547,D00076 T3DB:T3D4154)
Norethindrone Acetate	Unknow	Unknow	Unknow	Unknow
Norharmane	Unknow	Unknow	Unknow	Unknow
O-Acetyl-L-serine	HMDB0003011	C00979	Microbiota; Food related; Drug related	Microbiota(BIGG:acser ChEBI:17981 KEGG:C00979); Food related(FooDB:FDB031064 HMDB:HMDB0003011); Drug related(DrugBank:DB01837)
Oleic acid	HMDB0000207	C00712	Host; Microbiota; Food related; Drug related; Environment	Microbiota(BIGG:ocdcea ChEBI:16196 KEGG:C00712,D02315); Food related(FooDB:FDB012858 HMDB:HMDB0000207 T3DB:T3D4802); Drug related(DrugBank:DB04224 KEGG:C00712,D02315); Environment(HMDB:HMDB0000207 T3DB:T3D4802)
O-Phosphoethanolamine	HMDB0000224	C00346	Host; Microbiota; Food related; Drug related	Microbiota(BIGG:ethamp KEGG:C00346); Food related(FooDB:FDB031115 HMDB:HMDB0000224); Drug related(DrugBank:DB01738)
Oxyquinoline	Unknow	Unknow	Unknow	Unknow
Palmitic acid	HMDB0000220	C00249	Host; Microbiota; Food related; Drug related; Environment	Microbiota(BIGG:hdca ChEBI:15756 KEGG:C00249,D05341); Food related(FooDB:FDB031084 HMDB:HMDB0000220 T3DB:T3D4797); Drug related(DrugBank:DB03796 KEGG:C00249,D05341); Environment(HMDB:HMDB0000220 T3DB:T3D4797)
Palmitoyl ethanolamide	Unknow	Unknow	Unknow	Unknow
Pantetheine	HMDB0003426	C00831	Host; Microbiota; Food related	Microbiota(BIGG:ptth KEGG:C00831); Food related(FooDB:FDB023172)
Pantothenate	HMDB0000210	C00864	Host; Microbiota; Food related; Drug related	Microbiota(BIGG:pnto__R ChEBI:46905,7916 KEGG:C00864,D07413); Food related(FooDB:FDB030151 HMDB:HMDB0000210); Drug related(DrugBank:DB01783 KEGG:C00864,D07413)
PC(16:0/16:0)	HMDB0007878	C00157	Host; Microbiota; Food related	Microbiota(KEGG:C00157); Food related(FooDB:FDB025070 HMDB:HMDB0007878)
p-Cresol	Unknow	Unknow	Unknow	Unknow
Pectin (Galacturonic acid)	HMDB0002545	C08348	Food related	Food related(FooDB:FDB001160 HMDB:HMDB0002545)
Pentadecanoic Acid	HMDB0000826	C16537	Microbiota; Food related	Microbiota(ChEBI:42504); Food related(FooDB:FDB010033 HMDB:HMDB0000826)
PGF1a	Unknow	Unknow	Unknow	Unknow
Phe-Ala	Unknow	Unknow	Unknow	Unknow
Phe-Gln	Unknow	Unknow	Unknow	Unknow
Phe-Glu	Unknow	Unknow	Unknow	Unknow
Phe-Gly	Unknow	Unknow	Unknow	Unknow
Phe-Lys	Unknow	Unknow	Unknow	Unknow
Phenol	HMDB0000228	C00146	Microbiota; Food related; Drug related; Environment	Microbiota(BIGG:phenol HMDB:HMDB0000228 KEGG:C00146,C15584,D00033); Food related(FooDB:FDB000893 HMDB:HMDB0000228 T3DB:T3D0182); Drug related(DrugBank:DB03255 KEGG:C00146,C15584,D00033 T3DB:T3D0182); Environment(HMDB:HMDB0000228 T3DB:T3D0182)
Phenylacetylglycine	HMDB0000821	C05598	Host; Microbiota; Food related	Microbiota(BIGG:pheacgly); Food related(FooDB:FDB022266)
Phenylethylamine	HMDB0012275	C05332	Host; Microbiota; Food related; Drug related	Microbiota(BIGG:peamn ChEBI:18397 HMDB:HMDB0012275 KEGG:C05332); Food related(FooDB:FDB010580 HMDB:HMDB0012275); Drug related(DrugBank:DB04325)
Phenyllactic acid	HMDB0000563	C05607	Microbiota; Drug related	Microbiota(KEGG:C05607); Drug related(DrugBank:DB02494)
Phenylpyruvate	HMDB0000205	C00166	Host; Microbiota; Food related; Drug related	Microbiota(BIGG:phpyr ChEBI:18005,30851 HMDB:HMDB0000205 KEGG:C00166); Food related(FooDB:FDB008272); Drug related(DrugBank:DB03884)
Phe-Phe	Unknow	Unknow	Unknow	Unknow
Phe-Pro	Unknow	Unknow	Unknow	Unknow
Phe-Ser	Unknow	Unknow	Unknow	Unknow
Phe-Thr	Unknow	Unknow	Unknow	Unknow
Phe-Tyr	Unknow	Unknow	Unknow	Unknow
phosphatidylinositol	NA	C01194	Host; Microbiota; Food related	Microbiota(KEGG:C01194); Food related(FooDB:FDB024159)
Phosphocreatine	HMDB0001511	C02305	Host; Microbiota; Food related; Drug related	Microbiota(KEGG:C02305); Food related(FooDB:FDB022665); Drug related(DrugBank:DB13191)
Phosphorylcholine	HMDB0001565	C00588	Host; Microbiota; Food related; Drug related	Microbiota(BIGG:cholp KEGG:C00588); Food related(FooDB:FDB031111 HMDB:HMDB0001565); Drug related(DrugBank:DB03945)
Phylloquinone	HMDB0003555	C02059	Host; Microbiota; Food related; Drug related; Environment	Microbiota(BIGG:phllqne); Food related(FooDB:FDB023333 HMDB:HMDB0003555); Drug related(DrugBank:DB01022); Environment(HMDB:HMDB0003555)
Pimelic acid	HMDB0000857	C02656	Microbiota; Food related; Drug related	Microbiota(BIGG:pime ChEBI:30531 KEGG:C02656); Food related(FooDB:FDB022283 HMDB:HMDB0000857); Drug related(DrugBank:DB01856)
Pregabalin	Unknow	Unknow	Unknow	Unknow
pregnenolone sulfate	HMDB0060382	C18044	Host; Microbiota; Food related	Microbiota(KEGG:C18044); Food related(HMDB:HMDB0060382)
Pro-Ala	Unknow	Unknow	Unknow	Unknow
Pro-Arg	Unknow	Unknow	Unknow	Unknow
Pro-Asp	Unknow	Unknow	Unknow	Unknow
Pro-Gln	Unknow	Unknow	Unknow	Unknow
Pro-Glu	Unknow	Unknow	Unknow	Unknow
Pro-Gly	Unknow	Unknow	Unknow	Unknow
Pro-His	Unknow	Unknow	Unknow	Unknow
Pro-Met	Unknow	Unknow	Unknow	Unknow
Pro-Phe	Unknow	Unknow	Unknow	Unknow
Propionic acid	HMDB0000237	C00163	Host; Microbiota; Food related; Drug related	Microbiota(HMDB:HMDB0000237 KEGG:C00163,D02310); Food related(FooDB:FDB031132 HMDB:HMDB0000237 T3DB:T3D4444); Drug related(DrugBank:DB03766 KEGG:C00163,D02310)
Pro-Ser	Unknow	Unknow	Unknow	Unknow
Pro-Thr	Unknow	Unknow	Unknow	Unknow
Protoporphyrin IX	HMDB0000241	C02191	Host; Microbiota; Food related; Drug related	Microbiota(BIGG:ppp9 ChEBI:15430 KEGG:C02191); Food related(FooDB:FDB004277 HMDB:HMDB0000241 T3DB:T3D4440); Drug related(DrugBank:DB02285)
Pro-Trp	Unknow	Unknow	Unknow	Unknow
Pro-Tyr	Unknow	Unknow	Unknow	Unknow
Pro-Val	Unknow	Unknow	Unknow	Unknow
Pyridoxal (Vitamin B6)	HMDB0001545	C00250	Host; Microbiota; Food related; Drug related	Microbiota(BIGG:pydx ChEBI:17310 KEGG:C00250); Food related(FooDB:FDB011169 HMDB:HMDB0001545); Drug related(DrugBank:DB00147)
Pyridoxamine 5'-phosphate	Unknow	Unknow	Unknow	Unknow
Pyridoxine	HMDB0000239	C00314	Host; Microbiota; Food related; Drug related; Environment	Microbiota(BIGG:pydxn ChEBI:16709 KEGG:C00314,D08454); Food related(FooDB:FDB000574 HMDB:HMDB0000239 T3DB:T3D2701); Drug related(DrugBank:DB00165 KEGG:C00314,D08454 T3DB:T3D2701); Environment(HMDB:HMDB0000239 T3DB:T3D2701)
Pyridoxine 5-phosphate	HMDB0001319	C00627	Host; Microbiota; Food related; Drug related	Microbiota(BIGG:pdx5p ChEBI:28803 KEGG:C00627); Food related(FooDB:FDB031140); Drug related(DrugBank:DB02209)
Pyrrolidine	HMDB0031641	NA	Microbiota; Food related; Drug related	Microbiota(HMDB:HMDB0031641); Food related(FooDB:FDB007401 HMDB:HMDB0031641); Drug related(DrugBank:DB16858)
Pyruvaldehyde	HMDB0001167	C00546	Host; Microbiota; Food related; Drug related	Microbiota(BIGG:mthgxl ChEBI:17158 KEGG:C00546); Food related(FooDB:FDB031000 HMDB:HMDB0001167); Drug related(DrugBank:DB03587)
Quinate	HMDB0003072	C00296	Microbiota; Food related	Microbiota(BIGG:quin ChEBI:17521,29751 KEGG:C00296); Food related(HMDB:HMDB0003072)
Raffinose	HMDB0003213	C00492	Host; Microbiota; Food related; Drug related	Microbiota(BIGG:raffin ChEBI:16634,181444 KEGG:C00492,G00249); Food related(FooDB:FDB000661 HMDB:HMDB0003213); Drug related(DrugBank:DB16839)
resorcinol	Unknow	Unknow	Unknow	Unknow
Ribitol	HMDB0000508	C00474	Microbiota; Food related; Drug related	Microbiota(BIGG:rbt KEGG:C00474); Food related(FooDB:FDB022083); Drug related(DrugBank:DB14704)
Riboflavin	HMDB0000244	C00255	Host; Microbiota; Food related; Drug related; Environment	Microbiota(BIGG:ribflv ChEBI:17015 KEGG:C00255,D00050); Food related(FooDB:FDB012160 HMDB:HMDB0000244 T3DB:T3D4817); Drug related(DrugBank:DB00140 KEGG:C00255,D00050 T3DB:T3D4817); Environment(HMDB:HMDB0000244)
Ribothymidine	HMDB0000884	NA	Microbiota; Food related	Microbiota(ChEBI:45996); Food related(FooDB:FDB022298)
Rosolic Acid	Unknow	Unknow	Unknow	Unknow
Rutin	HMDB0003249	C05625	Microbiota; Food related; Drug related	Microbiota(ChEBI:28527 KEGG:C05625,D00190,D08499); Food related(FooDB:FDB002536 HMDB:HMDB0003249); Drug related(DrugBank:DB01698 KEGG:C05625,D00190,D08499)
Saccharin	Unknow	Unknow	Unknow	Unknow
Salicylic acid	HMDB0001895	C00805	Microbiota; Food related; Drug related; Environment	Microbiota(BIGG:salc ChEBI:16914,30762 HMDB:HMDB0001895 KEGG:C00805,D00097); Food related(FooDB:FDB031164 HMDB:HMDB0001895 T3DB:T3D4816); Drug related(DrugBank:DB00936 KEGG:C00805,D00097 T3DB:T3D4816); Environment(HMDB:HMDB0001895 T3DB:T3D4816)
Salicyluric acid	HMDB0000840	C07588	Microbiota; Food related	Microbiota(HMDB:HMDB0000840); Food related(FooDB:FDB010505 HMDB:HMDB0000840)
Scytalone	Unknow	Unknow	Unknow	Unknow
Sebacic acid	HMDB0000792	C08277	Microbiota; Food related; Drug related; Environment	Microbiota(ChEBI:41865); Food related(FooDB:FDB022247 HMDB:HMDB0000792 T3DB:T3D4883); Drug related(DrugBank:DB07645); Environment(HMDB:HMDB0000792 T3DB:T3D4883)
Ser-Ala	Unknow	Unknow	Unknow	Unknow
Ser-Arg	Unknow	Unknow	Unknow	Unknow
Ser-Asp	Unknow	Unknow	Unknow	Unknow
Ser-Gln	Unknow	Unknow	Unknow	Unknow
Ser-Glu	Unknow	Unknow	Unknow	Unknow
Ser-Lys	Unknow	Unknow	Unknow	Unknow
Ser-Met	Unknow	Unknow	Unknow	Unknow
Serotonin	HMDB0000259	C00780	Host; Microbiota; Food related; Drug related	Microbiota(BIGG:srtn HMDB:HMDB0000259 KEGG:C00780); Food related(FooDB:FDB012158 HMDB:HMDB0000259); Drug related(DrugBank:DB08839)
Ser-Thr	Unknow	Unknow	Unknow	Unknow
Ser-Val	Unknow	Unknow	Unknow	Unknow
Shikimate	HMDB0003070	C00493	Microbiota; Food related	Microbiota(BIGG:skm ChEBI:16119 HMDB:HMDB0003070 KEGG:C00493); Food related(FooDB:FDB031172 HMDB:HMDB0003070)
S-Methyl-5'-thioadenosine	Unknow	Unknow	Unknow	Unknow
sn-Glycerol 3-phosphoethanolamine	Unknow	Unknow	Unknow	Unknow
S-Nitroso-L-glutathione	Unknow	Unknow	Unknow	Unknow
Sphinganine	HMDB0000269	C00836	Host; Microbiota; Food related	Microbiota(BIGG:sphgn KEGG:C00836); Food related(FooDB:FDB030824 HMDB:HMDB0000269)
Sphingomyelin (d18:1/18:0)	HMDB0001348	C00550	Host; Microbiota; Food related	Microbiota(KEGG:C00550); Food related(FooDB:FDB022570 HMDB:HMDB0001348)
Sphingosine	HMDB0000252	C00319	Host; Microbiota; Food related; Drug related	Microbiota(KEGG:C00319); Food related(FooDB:FDB005463 HMDB:HMDB0000252); Drug related(DrugBank:DB03203)
Stachyose	HMDB0003553	C01613	Host; Microbiota; Food related	Microbiota(BIGG:stys KEGG:C01613,G00278); Food related(FooDB:FDB012320 HMDB:HMDB0003553)
Stearic acid	HMDB0000827	C01530	Host; Microbiota; Food related; Drug related; Environment	Microbiota(BIGG:ocdca ChEBI:25629,28842 KEGG:C01530,D00119); Food related(FooDB:FDB031183 HMDB:HMDB0000827 T3DB:T3D4755); Drug related(DrugBank:DB03193 KEGG:C01530,D00119); Environment(HMDB:HMDB0000827 T3DB:T3D4755)
Stearidonic Acid	Unknow	Unknow	Unknow	Unknow
Stearoylcarnitine	HMDB0000848	NA	Food related	Food related(FooDB:FDB022278 HMDB:HMDB0000848)
Succinate	HMDB0000254	C00042	Host; Microbiota; Food related; Drug related	Microbiota(BIGG:succ ChEBI:15741 HMDB:HMDB0000254 KEGG:C00042); Food related(FooDB:FDB001931 HMDB:HMDB0000254 T3DB:T3D4453); Drug related(DrugBank:DB00139 T3DB:T3D4453)
Sucrose	HMDB0000258	C00089	Host; Microbiota; Food related; Drug related	Microbiota(BIGG:sucr ChEBI:17992 KEGG:C00089,D00025,G00370); Food related(FooDB:FDB003715 HMDB:HMDB0000258); Drug related(DrugBank:DB02772 KEGG:C00089,D00025,G00370)
Sunitinib	Unknow	Unknow	Unknow	Unknow
Taurine	HMDB0000251	C00245	Host; Microbiota; Food related; Drug related	Microbiota(BIGG:taur ChEBI:15891 KEGG:C00245,D00047); Food related(FooDB:FDB003191 HMDB:HMDB0000251); Drug related(DrugBank:DB01956 KEGG:C00245,D00047)
Taurochenodeoxycholate	HMDB0000951	C05465	Host; Microbiota; Food related; Drug related	Microbiota(HMDB:HMDB0000951); Food related(FooDB:FDB022335 HMDB:HMDB0000951); Drug related(DrugBank:DB08833)
Taurocholate	HMDB0000036	C05122	Host; Microbiota; Food related; Drug related	Microbiota(BIGG:tchola KEGG:C05122); Food related(FooDB:FDB012335 HMDB:HMDB0000036); Drug related(DrugBank:DB04348)
Taurodeoxycholic acid	HMDB0000896	C05463	Microbiota; Food related	Microbiota(HMDB:HMDB0000896); Food related(FooDB:FDB022304 HMDB:HMDB0000896)
Taurolithocholic acid	HMDB0000722	C02592	Food related	Food related(FooDB:FDB022203 HMDB:HMDB0000722)
Tetracosanoic acid	HMDB0002003	C08320	Food related	Food related(FooDB:FDB004651 HMDB:HMDB0002003)
Tetrahydrocorticosterone	Unknow	Unknow	Unknow	Unknow
Tetrahydro-L-biopterin	Unknow	Unknow	Unknow	Unknow
Thiamine	HMDB0000235	C00378	Host; Microbiota; Food related; Drug related; Environment	Microbiota(BIGG:thm ChEBI:18385 KEGG:C00378,D08580); Food related(FooDB:FDB008424 HMDB:HMDB0000235 T3DB:T3D2696); Drug related(DrugBank:DB00152 KEGG:C00378,D08580 T3DB:T3D2696); Environment(HMDB:HMDB0000235)
Thioetheramide-PC	Unknow	Unknow	Unknow	Unknow
Thr-Ala	Unknow	Unknow	Unknow	Unknow
Thr-Arg	Unknow	Unknow	Unknow	Unknow
Thr-Glu	Unknow	Unknow	Unknow	Unknow
Thr-Lys	Unknow	Unknow	Unknow	Unknow
Thr-Phe	Unknow	Unknow	Unknow	Unknow
Thr-Ser	Unknow	Unknow	Unknow	Unknow
Thr-Thr	Unknow	Unknow	Unknow	Unknow
Thymidine	HMDB0000273	C00214	Host; Microbiota; Food related; Drug related	Microbiota(BIGG:thymd ChEBI:17748 KEGG:C00214,D12466); Food related(FooDB:FDB031201 HMDB:HMDB0000273); Drug related(DrugBank:DB04485 KEGG:C00214,D12466)
Thymine	HMDB0000262	C00178	Host; Microbiota; Food related; Drug related	Microbiota(BIGG:thym ChEBI:17821 KEGG:C00178); Food related(FooDB:FDB021922 HMDB:HMDB0000262); Drug related(DrugBank:DB03462)
trans-2-Hydroxycinnamic acid	Unknow	Unknow	Unknow	Unknow
trans-Vaccenic acid	HMDB0003231	C08367	Food related; Drug related	Food related(FooDB:FDB002952 HMDB:HMDB0003231); Drug related(DrugBank:DB04801)
Traumatic Acid	HMDB0000933	C16308	Food related	Food related(FooDB:FDB022323 HMDB:HMDB0000933)
Tridecanoic acid (Tridecylic acid)	HMDB0000910	C17076	Microbiota; Food related; Drug related	Microbiota(BIGG:trdca ChEBI:45919); Food related(FooDB:FDB010409 HMDB:HMDB0000910 T3DB:T3D4604); Drug related(DrugBank:DB02448)
Triethanolamine	HMDB0032538	C06771	Food related; Drug related; Environment	Food related(HMDB:HMDB0032538 T3DB:T3D4835); Drug related(DrugBank:DB13747 KEGG:C06771,D00215); Environment(HMDB:HMDB0032538 T3DB:T3D4835)
Trimethylamine N-oxide	HMDB0000925	C01104	Microbiota; Food related; Environment	Microbiota(BIGG:tmao ChEBI:15724 HMDB:HMDB0000925 KEGG:C01104); Food related(FooDB:FDB010413 T3DB:T3D4164); Environment(T3DB:T3D4164)
Trp-Arg	Unknow	Unknow	Unknow	Unknow
Trp-His	Unknow	Unknow	Unknow	Unknow
Trp-Ile	Unknow	Unknow	Unknow	Unknow
Trp-Phe	Unknow	Unknow	Unknow	Unknow
Tryptamine	HMDB0000303	C00398	Host; Microbiota; Food related; Drug related	Microbiota(BIGG:trypta KEGG:C00398); Food related(FooDB:FDB000917); Drug related(DrugBank:DB08653)
Tyr-Ala	Unknow	Unknow	Unknow	Unknow
Tyramine	HMDB0000306	C00483	Host; Microbiota; Food related; Drug related	Microbiota(BIGG:tym ChEBI:15760 HMDB:HMDB0000306 KEGG:C00483); Food related(HMDB:HMDB0000306 T3DB:T3D4435); Drug related(DrugBank:DB08841)
Tyr-Gln	Unknow	Unknow	Unknow	Unknow
Tyr-Glu	Unknow	Unknow	Unknow	Unknow
Tyr-Ile	Unknow	Unknow	Unknow	Unknow
Tyr-Met	Unknow	Unknow	Unknow	Unknow
Tyr-Phe	Unknow	Unknow	Unknow	Unknow
Tyr-Ser	Unknow	Unknow	Unknow	Unknow
Tyr-Thr	Unknow	Unknow	Unknow	Unknow
Tyr-Val	Unknow	Unknow	Unknow	Unknow
Uracil	HMDB0000300	C00106	Host; Microbiota; Food related; Drug related	Microbiota(BIGG:ura ChEBI:17568 KEGG:C00106,D00027); Food related(FooDB:FDB006426 HMDB:HMDB0000300); Drug related(DrugBank:DB03419 KEGG:C00106,D00027)
Urea	HMDB0000294	C00086	Host; Microbiota; Food related; Drug related; Environment	Microbiota(BIGG:urea ChEBI:16199 KEGG:C00086,D00023); Food related(FooDB:FDB012174 HMDB:HMDB0000294); Drug related(DrugBank:DB03904 KEGG:C00086,D00023); Environment(HMDB:HMDB0000294)
Uric acid	HMDB0000289	C00366	Host; Microbiota; Food related; Drug related	Microbiota(BIGG:urate ChEBI:17775 KEGG:C00366); Food related(FooDB:FDB015350 HMDB:HMDB0000289); Drug related(DrugBank:DB08844)
Uridine	HMDB0000296	C00299	Host; Microbiota; Food related; Drug related	Microbiota(BIGG:uri ChEBI:16704 KEGG:C00299); Food related(FooDB:FDB007411 HMDB:HMDB0000296); Drug related(DrugBank:DB02745)
Uridine 5'-monophosphate (UMP)	Unknow	Unknow	Unknow	Unknow
Urocanic acid	HMDB0000301	C00785	Host; Microbiota; Food related; Drug related	Microbiota(BIGG:urcan KEGG:C00785); Food related(FooDB:FDB007506 HMDB:HMDB0000301); Drug related(DrugBank:DB01971)
Val-Ala	Unknow	Unknow	Unknow	Unknow
Val-Arg	Unknow	Unknow	Unknow	Unknow
Val-Asn	Unknow	Unknow	Unknow	Unknow
Val-Asp	Unknow	Unknow	Unknow	Unknow
Val-Glu	Unknow	Unknow	Unknow	Unknow
Val-Lys	Unknow	Unknow	Unknow	Unknow
Val-Met	Unknow	Unknow	Unknow	Unknow
Val-Phe	Unknow	Unknow	Unknow	Unknow
Val-Thr	Unknow	Unknow	Unknow	Unknow
Val-Val	Unknow	Unknow	Unknow	Unknow
Xanthine	HMDB0000292	C00385	Host; Microbiota; Food related; Drug related	Microbiota(BIGG:xan ChEBI:17712,48517 KEGG:C00385); Food related(FooDB:FDB001977 HMDB:HMDB0000292 T3DB:T3D4409); Drug related(DrugBank:DB02134)
Xanthosine	HMDB0000299	C01762	Host; Microbiota; Food related	Microbiota(BIGG:xtsn ChEBI:18107 KEGG:C01762); Food related(FooDB:FDB001604 HMDB:HMDB0000299)
